# Supplementary material for: Introduction pathway and climate trump ecology and life history as predictors of establishment success in alien frogs and toads
Source: Ecol Evol. 2012 Jul;2(7):1437–45. doi: 10.1002/ece3.261 (PMC3434934; doi:10.1002/ece3.261)
Supplement: Supplementary file 2 [file ece30002-1437-SD2.csv]

Sort	Family	Genus	Species	Success	Locality Introduced	Climate matching score	Native latitude	Native longitude	Intr latitude	Intr longitude	Range Size	Habitat Breadth	Min Body size	Min clutch size	Congeneric Presence	Propagule pressure	Intentional	Presence of Larval Stage	Island	Distance from native range
1	Alytidae	Alytes	obstetricans	1	Great Britain	0.84469697	45.82	1.26	55.38	-3.44	1209180.26	11	50	150	0	1	1	1	1	1113303.595
3	Alytidae	Alytes	obstetricans	1	Netherlands	1	45.82	1.26	52.13	5.29	1209180.26	11	50	150	0	1	Unknown	1	0	760576.2123
4	Alytidae	Alytes	obstetricans	0	Poland	0.498696138	45.82	1.26	51.92	19.15	1209180.26	11	50	150	0	0	Unknown	1	0	1471621.746
5	Alytidae	Discoglossus	pictus	1	France	0.231805443	36.9	7.77	46.22	2.21	222971.79	13	32	500	1	1	1	1	0	1133399.011
6	Alytidae	Discoglossus	pictus	0	Great Britain	0.001012761	36.9	7.77	55.38	-3.44	222971.79	13	32	500	0	1	1	1	1	2222586.388
7	Alytidae	Discoglossus	pictus	1	Spain	0.430999121	36.9	7.77	40.46	-3.75	222971.79	13	32	500	1	0	0	1	0	1076299.345
8	Alytidae	Discoglossus	sardus	0	France	0.001612903	40.9	9.1	46.22	2.21	36026.85	5	70	1500	1	0	1	1	0	811272.8346
9	Bombinatoridae	Bombina	bombina	1	Austria	0.356697248	50.45	30.52	47.52	14.55	3729767.6	12	28.9	80	1	0	Unknown	1	0	1210164.548
11	Bombinatoridae	Bombina	bombina	0	Great Britain	0.034049453	50.45	30.52	55.38	-3.44	3729767.6	12	28.9	80	0	1	1	1	1	2323610.006
12	Bombinatoridae	Bombina	bombina	0	Malta	0	50.45	30.52	35.94	14.38	3729767.6	12	28.9	80	0	0	1	1	1	2068354.209
13	Bombinatoridae	Bombina	bombina	0	US: New Jersey	0	50.45	30.52	40.06	-74.41	3729767.6	12	28.9	80	0	0	1	1	0	7607931.062
15	Bombinatoridae	Bombina	orientalis	0	Netherlands	0	43.39	125.97	52.13	5.29	1041816.37	15	16.98	38	1	0	Unknown	1	0	7990544.361
16	Bombinatoridae	Bombina	orientalis	0	Spain	0	43.39	125.97	40.46	-3.75	1041816.37	15	16.98	38	0	0	0	1	0	9441073.577
17	Bombinatoridae	Bombina	variegata	1	Germany	0.97645962	45.87	15.98	51.17	10.45	1368286.25	18	30.2	45	1	0	1	1	0	716273.5417
18	Bombinatoridae	Bombina	variegata	0	Great Britain	0.404603271	45.87	15.98	55.38	-3.44	1368286.25	18	30.2	45	0	1	1	1	1	1723886.236
19	Bombinatoridae	Bombina	variegata	1	Italy: Sicily	0	45.87	15.98	37.4	14.66	1368286.25	18	30.2	45	0	0	Unknown	1	1	946728.7772
20	Bufonidae	Amietophrynus	gutturalis	1	Mauritius	0	12.19	26.42	-20.34	57.55	4884977.68	23	60	25000	0	0	1	1	1	4955714.19
21	Bufonidae	Amietophrynus	gutturalis	1	Reunion	0.02173913	12.19	26.42	-21.12	55.32	4884977.68	23	60	25000	0	0	1	1	1	4853697.392
22	Bufonidae	Amietophrynus	gutturalis	1	South Africa	0.351013487	12.19	26.42	-30.56	22.94	4884977.68	23	60	25000	1	0	Unknown	1	1	4744252.043
23	Bufonidae	Amietophrynus	mauritanicus	1	Spain	0.113386131	34.34	-2.46	40.46	-3.75	769423.96	8	95	5000	0	0	Unknown	1	0	688463.5375
24	Bufonidae	Amietophrynus	regularis	1	Egypt	0.773864483	6.09	7.95	26.82	30.8	6005917.69	12	62	9000	1	0	0	1	0	3335258.193
25	Bufonidae	Anaxyrus	americanus	1	Canada: Newfoundland	0.938407532	46.27	-74.58	53.14	-57.66	7159806.39	13	54	2000	0	1	1	1	0	1433693.367
26	Bufonidae	Anaxyrus	americanus	1	US: Massachusetts	1	46.27	-74.58	42.41	-71.38	7159806.39	13	54	2000	1	0	1	1	0	498136.7869
27	Bufonidae	Anaxyrus	boreas	0	US: Hawaii	0.147909968	47.1	-121.98	19.9	-155.58	3546013.31	16	56	5200	0	0	1	1	1	4281106.619
28	Bufonidae	Anaxyrus	woodhousii	0	US: Florida	0.001756697	52.13	-106.65	27.66	-81.52	3307638.82	18	69	25644	1	0	Unknown	1	0	3427331.57
29	Bufonidae	Atelopus	zeteki	0	US: Florida	0	8.6	-80.59	27.66	-81.52	1809.09	3	35	202	0	0	0	1	0	2112006.747
30	Bufonidae	Bufo	bufo	0	Canary Islands	1	59.22	39.88	28.29	-16.63	14692996.81	26	53	3100	0	0	Unknown	1	1	5456311.16
31	Bufonidae	Bufo	bufo	0	Great Britain	1	59.22	39.88	55.38	-3.44	14692996.81	26	53	3100	1	1	1	1	1	2597053.895
32	Bufonidae	Bufo	bufo	0	Ireland	1	59.22	39.88	53.41	-8.24	14692996.81	26	53	3100	1	0	1	1	1	2976370.717
33	Bufonidae	Bufo	bufo	0	Italy (offshore islands)	1	59.22	39.88	41.87	12.57	14692996.81	26	53	3100	1	1	Unknown	1	1	2695754.414
34	Bufonidae	Bufo	bufo	0	Malta	1	59.22	39.88	35.94	14.38	14692996.81	26	53	3100	1	0	1	1	1	3178585.484
35	Bufonidae	Bufo	bufo	0	New Zealand	0.844307562	59.22	39.88	-40.9	174.89	14692996.81	26	53	3100	0	1	1	1	1	16303144.69
36	Bufonidae	Bufo	bufo	1	Spain	1	59.22	39.88	40.46	-3.75	14692996.81	26	53	3100	1	0	Unknown	1	0	3668263.085
37	Bufonidae	Bufo	gargarizans	1	Japan: Ryukyu Islands	0	38.91	121.6	26.5	128	1573718.25	23	56	1200	1	1	1	1	1	1499928.561
38	Bufonidae	Bufo	gargarizans	0	US: Hawaii	0	38.91	121.6	19.9	-155.58	1573718.25	23	56	1200	0	0	1	1	1	8043421.684
39	Bufonidae	Bufo	Japonicus	1	Japan: Izu Islands	0	35.25	139.03	33.43	129.7	332941.07	12	43	1500	1	0	Unknown	1	1	881357.6659
40	Bufonidae	Bufo	Japonicus	1	Japan: mainland	0.01299103	35.25	139.03	36.2	138.25	332941.07	12	43	1500	1	1	Unknown	1	0	126664.369
49	Bufonidae	Epidalea	calamita	0	Malta	1	49.11	8.24	35.94	14.38	2734075.75	16	80	2800	0	0	1	1	1	1545675.343
50	Bufonidae	Pseudepidalea	viridis	0	Balearic Islands	1	48.97	24.64	39.53	2.86	11640257.07	17	48	2000	0	0	0	1	1	2019323.989
51	Bufonidae	Pseudepidalea	viridis	1	Great Britain	0.618230125	48.97	24.64	55.38	-3.44	11640257.07	17	48	2000	0	0	1	1	1	2031049.702
52	Bufonidae	Pseudepidalea	viridis	0	Italy (offshore islands)	1	48.97	24.64	41.87	12.57	11640257.07	17	48	2000	1	1	Unknown	1	1	1227236.013
53	Bufonidae	Pseudepidalea	viridis	1	Malta	1	48.97	24.64	35.94	14.38	11640257.07	17	48	2000	0	0	1	1	1	1670908.537
54	Bufonidae	Pseudepidalea	viridis	1	Russia	0.322242229	48.97	24.64	60.6	105.3	11640257.07	17	48	2000	0	0	Unknown	1	0	4996838.506
55	Bufonidae	Pseudepidalea	viridis	0	Spain	0.909119729	48.97	24.64	40.46	-3.75	11640257.07	17	48	2000	1	0	Unknown	1	0	2420963.978
56	Bufonidae	Rhaebo	blombergi	0	US: Florida	0	1.81	78.76	27.66	-81.52	23494.73	2	200	50000	0	0	0	1	0	16127957.97
58	Bufonidae	Rhinella	Marina	1	American Samoa	1	-1.51	-63.03	-14.27	-170.13	7910248.58	34	66	12500	0	0	1	1	1	11816742.15
59	Bufonidae	Rhinella	Marina	0	Anguilla	1	-1.51	-63.03	18.22	-63.06	7910248.58	34	66	12500	0	0	Unknown	1	1	2181406.666
60	Bufonidae	Rhinella	Marina	1	Antigua	1	-1.51	-63.03	17.11	-61.83	7910248.58	34	66	12500	0	0	1	1	1	2062762.518
61	Bufonidae	Rhinella	Marina	1	Aruba	1	-1.51	-63.03	12.52	-69.97	7910248.58	34	66	12500	0	0	1	1	1	1729928.036
62	Bufonidae	Rhinella	Marina	1	Australia	0.998861724	-1.51	-63.03	-25.27	133.77	7910248.58	34	66	12500	0	1	1	1	0	16538883.2
64	Bufonidae	Rhinella	Marina	1	Barbados	1	-1.51	-63.03	13.19	-59.54	7910248.58	34	66	12500	0	0	1	1	1	1669864.235
66	Bufonidae	Rhinella	Marina	1	British Virgin Islands	1	-1.51	-63.03	18.42	-64.64	7910248.58	34	66	12500	0	0	Unknown	1	1	2210582.484
67	Bufonidae	Rhinella	Marina	0	Canary Islands	1	-1.51	-63.03	28.29	-16.63	7910248.58	34	66	12500	0	0	0	1	1	5946832.072
68	Bufonidae	Rhinella	Marina	1	Canouan	1	-1.51	-63.03	12.73	-61.32	7910248.58	34	66	12500	0	0	Unknown	1	1	1585208.139
69	Bufonidae	Rhinella	Marina	1	Carriacou	1	-1.51	-63.03	12.48	-61.45	7910248.58	34	66	12500	0	0	0	1	1	1556081.67
70	Bufonidae	Rhinella	Marina	1	Cayman Islands	1	-1.51	-63.03	19.51	-80.57	7910248.58	34	66	12500	0	0	Unknown	1	1	3012449.092
71	Bufonidae	Rhinella	Marina	1	Chagos Archipelago	1	-1.51	-63.03	72	-6	7910248.58	34	66	12500	0	0	Unknown	1	1	9082316.656
72	Bufonidae	Rhinella	Marina	1	CNMI	1	-1.51	-63.03	17.33	145.38	7910248.58	34	66	12500	0	1	1	1	1	16460277.52
73	Bufonidae	Rhinella	Marina	0	Cook Islands	1	-1.51	-63.03	-21.24	-159.78	7910248.58	34	66	12500	0	0	Unknown	1	1	10655174.28
74	Bufonidae	Rhinella	Marina	0	Cuba	1	-1.51	-63.03	21.51	-77.78	7910248.58	34	66	12500	0	1	1	1	1	3009272.153
75	Bufonidae	Rhinella	Marina	0	Dominica	1	-1.51	-63.03	15.41	-61.37	7910248.58	34	66	12500	0	0	Unknown	1	1	1879330.694
76	Bufonidae	Rhinella	Marina	1	Dominican Republic	1	-1.51	-63.03	-70.16	18.74	7910248.58	34	66	12500	0	0	Unknown	1	1	9534900.178
77	Bufonidae	Rhinella	Marina	0	Egypt	0.81012911	-1.51	-63.03	26.82	30.8	7910248.58	34	66	12500	0	0	Unknown	1	0	10470305.07
78	Bufonidae	Rhinella	Marina	1	Fiji	1	-1.51	-63.03	-17.71	178.07	7910248.58	34	66	12500	0	0	1	1	1	13010033.84
79	Bufonidae	Rhinella	Marina	1	FSM	1	-1.51	-63.03	7.43	150.55	7910248.58	34	66	12500	0	1	1	1	1	16253464.57
80	Bufonidae	Rhinella	Marina	1	Grenada	1	-1.51	-63.03	-61.6	12.27	7910248.58	34	66	12500	0	0	Unknown	1	1	9083241.322
81	Bufonidae	Rhinella	Marina	1	Guadeloupe	1	-1.51	-63.03	17	-62.07	7910248.58	34	66	12500	0	0	Unknown	1	1	2049091.475
82	Bufonidae	Rhinella	Marina	1	Guam	1	-1.51	-63.03	13.44	144.79	7910248.58	34	66	12500	0	1	1	1	1	16694279.19
83	Bufonidae	Rhinella	Marina	1	Haiti	1	-1.51	-63.03	18.97	-72.29	7910248.58	34	66	12500	0	0	Unknown	1	1	2480648.451
84	Bufonidae	Rhinella	Marina	1	Jamaica	1	-1.51	-63.03	18.11	-77.3	7910248.58	34	66	12500	0	0	1	1	1	2673935.647
85	Bufonidae	Rhinella	Marina	1	Japan: Ogasawara Islands	1	-1.51	-63.03	27.09	142.19	7910248.58	34	66	12500	0	0	1	1	1	16110964.27
86	Bufonidae	Rhinella	Marina	1	Japan: Ryukyu Islands	0.781094527	-1.51	-63.03	26.5	128	7910248.58	34	66	12500	0	0	1	1	1	17001146.41
89	Bufonidae	Rhinella	Marina	0	Marshall Islands	1	-1.51	-63.03	7.13	171.18	7910248.58	34	66	12500	0	0	Unknown	1	1	13990242.13
90	Bufonidae	Rhinella	Marina	1	Martinique	1	-1.51	-63.03	14.64	-61.02	7910248.58	34	66	12500	0	0	Unknown	1	1	1798914.732
91	Bufonidae	Rhinella	Marina	1	Montserrat	1	-1.51	-63.03	16.74	-62.18	7910248.58	34	66	12500	0	0	Unknown	1	1	2019764.421
92	Bufonidae	Rhinella	Marina	1	Mustique	1	-1.51	-63.03	12.88	-61.18	7910248.58	34	66	12500	0	0	0	1	1	1603578.12
93	Bufonidae	Rhinella	Marina	1	Nevis	1	-1.51	-63.03	17.16	-62.58	7910248.58	34	66	12500	0	0	Unknown	1	1	2064677.447
94	Bufonidae	Rhinella	Marina	0	New Zealand	0.639124894	-1.51	-63.03	-40.9	174.89	7910248.58	34	66	12500	0	1	0	1	1	12527971.02
95	Bufonidae	Rhinella	Marina	1	Palau	1	-1.51	-63.03	7.51	134.58	7910248.58	34	66	12500	0	0	1	1	1	17969857.26
96	Bufonidae	Rhinella	Marina	1	Papua New Guinea	0.954172473	-1.51	-63.03	-6.31	144	7910248.58	34	66	12500	0	1	1	1	1	16907949.55
97	Bufonidae	Rhinella	Marina	1	Philippines	0.99875467	-1.51	-63.03	12.88	121.77	7910248.58	34	66	12500	0	0	1	1	1	18643491.36
98	Bufonidae	Rhinella	Marina	1	Puerto Rico	1	-1.51	-63.03	18.22	-66.59	7910248.58	34	66	12500	0	1	1	1	1	2215988.717
99	Bufonidae	Rhinella	Marina	1	Puerto Rico: Culebra	1	-1.51	-63.03	18.3	-65.3	7910248.58	34	66	12500	0	0	Unknown	1	1	2204325.29
100	Bufonidae	Rhinella	Marina	1	Solomon Islands	0.998748436	-1.51	-63.03	-9.65	160.16	7910248.58	34	66	12500	0	0	1	1	1	15090201.27
101	Bufonidae	Rhinella	Marina	1	St. Kitts	1	-1.51	-63.03	17.34	-62.76	7910248.58	34	66	12500	0	0	Unknown	1	1	2084218.164
102	Bufonidae	Rhinella	Marina	1	St. Lucia	1	-1.51	-63.03	13.9	-60.98	7910248.58	34	66	12500	0	0	Unknown	1	1	1718296.693
103	Bufonidae	Rhinella	Marina	1	St. Vincent	1	-1.51	-63.03	13.26	-61.21	7910248.58	34	66	12500	0	0	Unknown	1	1	1644864.077
104	Bufonidae	Rhinella	Marina	0	Taiwan	0.781368821	-1.51	-63.03	23.7	120.96	7910248.58	34	66	12500	0	0	Unknown	1	1	17511418.19
105	Bufonidae	Rhinella	Marina	0	Thailand	0.995160119	-1.51	-63.03	15.87	101	7910248.58	34	66	12500	0	0	0	1	0	17655605.3
107	Bufonidae	Rhinella	Marina	1	U.S. Virgin Islands	1	-1.51	-63.03	18.33	-64.9	7910248.58	34	66	12500	0	1	1	1	1	2203119.601
109	Bufonidae	Rhinella	Marina	0	US: California	0.486924829	-1.51	-63.03	36.78	-119.42	7910248.58	34	66	12500	0	0	Unknown	1	0	7189013.063
110	Bufonidae	Rhinella	Marina	1	US: Florida	0.964362851	-1.51	-63.03	27.66	-81.52	7910248.58	34	66	12500	0	1	1	1	0	3785424.611
111	Bufonidae	Rhinella	Marina	1	US: Hawaii	0.992982456	-1.51	-63.03	19.9	-155.58	7910248.58	34	66	12500	0	0	1	1	1	10339557.92
112	Bufonidae	Rhinella	Marina	0	US: Louisiana	0.317851959	-1.51	-63.03	31.24	-92.14	7910248.58	34	66	12500	0	0	Unknown	1	0	4754101.166
113	Bufonidae	Rhinella	Marina	0	US: Massachusetts	0.028187919	-1.51	-63.03	42.41	-71.38	7910248.58	34	66	12500	0	0	Unknown	1	0	4935209.906
123	Dicroglossidae	Hoplobatrachus	tigerinus	1	Laccadive Islands	0	21.33	80.5	72.78	10.33	3001695.25	20	112.5	5750	0	0	Unknown	1	1	7102800.918
124	Dicroglossidae	Hoplobatrachus	tigerinus	1	Madagascar	0.021725074	21.33	80.5	-18.78	46.87	3001695.25	20	112.5	5750	0	0	Unknown	1	1	5754178.693
125	Eleutherodactylidae	Eleutherodactylus	antillensis	1	Panama	0	18.01	-66.57	8.54	-80.78	11185.78	7	30	24	1	0	1	0	1	1860591.541
126	Eleutherodactylidae	Eleutherodactylus	antillensis	1	U.S. Virgin Islands	0.5	18.01	-66.57	18.33	-64.9	11185.78	7	30	24	1	0	1	0	1	180171.4217
127	Eleutherodactylidae	Eleutherodactylus	cochranae	0	Puerto Rico: Isla Palominitos	0	18.29	-66.41	18.34	-65.57	3866.98	6	20	4	1	0	1	0	1	88953.30353
128	Eleutherodactylidae	Eleutherodactylus	coqui	1	Dominican Republic	0.246397695	18.23	-66.3	-70.16	18.74	9603.05	8	25	12	1	1	1	0	1	11710242.78
129	Eleutherodactylidae	Eleutherodactylus	coqui	0	Guam	0	18.23	-66.3	13.44	144.79	9603.05	8	25	12	0	1	0	0	1	15128954.83
130	Eleutherodactylidae	Eleutherodactylus	coqui	1	Puerto Rico: Culebra	0	18.23	-66.3	18.3	-65.3	9603.05	8	25	12	1	0	Unknown	0	1	105997.7902
131	Eleutherodactylidae	Eleutherodactylus	coqui	1	Puerto Rico: Vieques	0	18.23	-66.3	18.15	-65.44	9603.05	8	25	12	1	0	Unknown	0	1	91378.83072
132	Eleutherodactylidae	Eleutherodactylus	coqui	1	U.S. Virgin Islands	0	18.23	-66.3	18.33	-64.9	9603.05	8	25	12	1	1	0	0	1	148412.8508
133	Eleutherodactylidae	Eleutherodactylus	coqui	1	US: California	0	18.23	-66.3	36.78	-119.42	9603.05	8	25	12	0	0	Unknown	0	0	5556996.975
134	Eleutherodactylidae	Eleutherodactylus	coqui	0	US: Connecticut	0	18.23	-66.3	41.6	-73.08	9603.05	8	25	12	0	0	Unknown	0	0	2669930.359
135	Eleutherodactylidae	Eleutherodactylus	coqui	1	US: Florida	0	18.23	-66.3	27.66	-81.52	9603.05	8	25	12	0	0	Unknown	0	0	1875270.664
136	Eleutherodactylidae	Eleutherodactylus	coqui	1	US: Hawaii	0.639175258	18.23	-66.3	19.9	-155.58	9603.05	8	25	12	0	0	0	0	1	9269333.784
137	Eleutherodactylidae	Eleutherodactylus	coqui	0	US: Louisiana	0	18.23	-66.3	31.24	-92.14	9603.05	8	25	12	0	0	Unknown	0	0	2973451.806
139	Eleutherodactylidae	Eleutherodactylus	johnstonei	1	Anguilla	0	15.41	61.37	18.22	-63.06	11184.54	10	10	10	0	0	0	0	1	12888825.49
140	Eleutherodactylidae	Eleutherodactylus	johnstonei	1	Aruba	1	15.41	61.37	12.52	-69.97	11184.54	10	10	10	0	0	0	0	1	13841715.16
141	Eleutherodactylidae	Eleutherodactylus	johnstonei	1	Barbados	0	15.41	61.37	13.19	-59.54	11184.54	10	10	10	0	0	Unknown	0	1	12795593.45
142	Eleutherodactylidae	Eleutherodactylus	johnstonei	1	Barbuda	0	15.41	61.37	17.63	-61.77	11184.54	10	10	10	1	0	Unknown	0	1	12798041.87
143	Eleutherodactylidae	Eleutherodactylus	johnstonei	1	Bequia	1	15.41	61.37	13.01	-61.22	11184.54	10	10	10	0	0	1	0	1	12969539.19
144	Eleutherodactylidae	Eleutherodactylus	johnstonei	1	Bermuda	1	15.41	61.37	32.32	-64.76	11184.54	10	10	10	0	1	0	0	1	12223128.96
145	Eleutherodactylidae	Eleutherodactylus	johnstonei	1	Bonaire	0	15.41	61.37	-68.26	12.2	11184.54	10	10	10	0	0	0	0	1	10072817.17
146	Eleutherodactylidae	Eleutherodactylus	johnstonei	1	Canouan	1	15.41	61.37	12.73	-61.32	11184.54	10	10	10	0	0	Unknown	0	1	12992412.07
147	Eleutherodactylidae	Eleutherodactylus	johnstonei	1	Carriacou	1	15.41	61.37	12.48	-61.45	11184.54	10	10	10	0	0	Unknown	0	1	13016832.59
148	Eleutherodactylidae	Eleutherodactylus	johnstonei	1	Colombia	0.004362693	15.41	61.37	4.57	-74.29	11184.54	10	10	10	1	1	1	0	0	14667780.06
150	Eleutherodactylidae	Eleutherodactylus	johnstonei	1	Curaçao	1	15.41	61.37	12.12	-68.88	11184.54	10	10	10	0	0	0	0	1	13758595.51
151	Eleutherodactylidae	Eleutherodactylus	johnstonei	1	Dominica	0.533333333	15.41	61.37	15.41	-61.37	11184.54	10	10	10	1	0	0	0	1	12869925.34
152	Eleutherodactylidae	Eleutherodactylus	johnstonei	1	French Guiana	0	15.41	61.37	3.93	-53.13	11184.54	10	10	10	1	0	0	0	0	12509325.69
153	Eleutherodactylidae	Eleutherodactylus	johnstonei	0	Great Britain	0	15.41	61.37	55.38	-3.44	11184.54	10	10	10	0	0	0	0	1	7024270.522
154	Eleutherodactylidae	Eleutherodactylus	johnstonei	1	Grenada	0.5	15.41	61.37	-61.6	12.27	11184.54	10	10	10	1	0	Unknown	0	1	9563494.987
155	Eleutherodactylidae	Eleutherodactylus	johnstonei	1	Guadeloupe	0.175	15.41	61.37	17	-62.06	11184.54	10	10	10	1	0	Unknown	0	1	12857268.15
156	Eleutherodactylidae	Eleutherodactylus	johnstonei	1	Guadeloupe: Marie-Galante	0	15.41	61.37	15.9	-61.25	11184.54	10	10	10	1	0	Unknown	0	1	12834502.39
157	Eleutherodactylidae	Eleutherodactylus	johnstonei	1	Guyana	0.011570602	15.41	61.37	4.86	-58.93	11184.54	10	10	10	1	0	Unknown	0	1	13082910.55
158	Eleutherodactylidae	Eleutherodactylus	johnstonei	1	Jamaica	0.075581395	15.41	61.37	18.11	-77.3	11184.54	10	10	10	1	1	1	0	1	14167405.57
159	Eleutherodactylidae	Eleutherodactylus	johnstonei	1	Martinique	0.607142857	15.41	61.37	14.64	-61.02	11184.54	10	10	10	1	0	Unknown	0	1	12873110.74
160	Eleutherodactylidae	Eleutherodactylus	johnstonei	1	Mustique	1	15.41	61.37	12.88	-61.18	11184.54	10	10	10	0	0	Unknown	0	1	12971649.62
161	Eleutherodactylidae	Eleutherodactylus	johnstonei	1	Panama	0	15.41	61.37	8.54	-80.78	11184.54	10	10	10	1	0	0	0	1	15083435.22
162	Eleutherodactylidae	Eleutherodactylus	johnstonei	1	Petit St. Vincent	1	15.41	61.37	12.54	-61.38	11184.54	10	10	10	0	0	Unknown	0	1	13007143.48
163	Eleutherodactylidae	Eleutherodactylus	johnstonei	1	St. Barts	0	15.41	61.37	17.9	-62.83	11184.54	10	10	10	0	0	0	0	1	12883933.38
164	Eleutherodactylidae	Eleutherodactylus	johnstonei	1	St. Lucia	0.642857143	15.41	61.37	13.9	-60.98	11184.54	10	10	10	1	0	Unknown	0	1	12904296.76
165	Eleutherodactylidae	Eleutherodactylus	johnstonei	1	St. Vincent	0.875	15.41	61.37	13.26	-61.21	11184.54	10	10	10	1	0	Unknown	0	1	12956884.02
166	Eleutherodactylidae	Eleutherodactylus	johnstonei	1	Trinidad	0.552941176	15.41	61.37	10.69	-61.22	11184.54	10	10	10	0	1	0	0	1	13075433.45
167	Eleutherodactylidae	Eleutherodactylus	johnstonei	1	Union Island	0.875	15.41	61.37	13	-61.43	11184.54	10	10	10	0	0	Unknown	0	1	12990661.05
168	Eleutherodactylidae	Eleutherodactylus	johnstonei	0	US: Michigan	0	15.41	61.37	44.31	-85.6	11184.54	10	10	10	0	0	Unknown	0	0	12595987.01
169	Eleutherodactylidae	Eleutherodactylus	johnstonei	1	Venezuela	0.020350736	15.41	61.37	6.42	-66.59	11184.54	10	10	10	1	0	0	0	0	13806625.44
170	Eleutherodactylidae	Eleutherodactylus	martinicensis	1	St. Barts	0	13.17	-61.23	17.9	-62.83	6500.4	11	32	34.5	0	0	0	0	1	550778.0221
172	Eleutherodactylidae	Eleutherodactylus	planirostris	1	Grenada	0	22.07	-80.17	-61.6	12.27	101254.75	13	12.5	2	1	0	Unknown	0	1	12266711.22
173	Eleutherodactylidae	Eleutherodactylus	planirostris	0	Guadeloupe	0.340909091	22.07	-80.17	17	-62.06	101254.75	13	12.5	2	1	0	0	0	1	1980017.621
174	Eleutherodactylidae	Eleutherodactylus	planirostris	1	Guam	1	22.07	-80.17	13.44	144.79	101254.75	13	12.5	2	0	0	0	0	1	13737761.51
175	Eleutherodactylidae	Eleutherodactylus	planirostris	1	Jamaica	0.25	22.07	-80.17	18.11	-77.3	101254.75	13	12.5	2	1	1	0	0	1	531158.8096
176	Eleutherodactylidae	Eleutherodactylus	planirostris	1	Mexico: Veracruz	0.124643875	22.07	-80.17	19.19	-96.12	101254.75	13	12.5	2	1	0	Unknown	0	0	1691677.573
177	Eleutherodactylidae	Eleutherodactylus	planirostris	1	Turks & Caicos Islands	0.888888889	22.07	-80.17	21.69	-71.8	101254.75	13	12.5	2	0	0	Unknown	0	1	865841.6799
178	Eleutherodactylidae	Eleutherodactylus	planirostris	1	US: Alabama	0.003180915	22.07	-80.17	32.32	-86.9	101254.75	13	12.5	2	0	0	Unknown	0	1	1316118.903
179	Eleutherodactylidae	Eleutherodactylus	planirostris	1	US: Florida	0.824054399	22.07	-80.17	27.66	-81.52	101254.75	13	12.5	2	0	0	0	0	0	633943.7318
180	Eleutherodactylidae	Eleutherodactylus	planirostris	1	US: Georgia	0.111642743	22.07	-80.17	32.16	-82.91	101254.75	13	12.5	2	0	0	Unknown	0	0	1150327.604
181	Eleutherodactylidae	Eleutherodactylus	planirostris	1	US: Hawaii	0.383050847	22.07	-80.17	19.9	-155.58	101254.75	13	12.5	2	0	0	0	0	1	7758933.059
182	Eleutherodactylidae	Eleutherodactylus	planirostris	1	US: Louisiana	0.022254128	22.07	-80.17	31.24	-92.14	101254.75	13	12.5	2	0	0	0	0	0	1563887.843
183	Eleutherodactylidae	Eleutherodactylus	planirostris	1	US: Mississippi	0	22.07	-80.17	32.35	-89.4	101254.75	13	12.5	2	0	1	0	0	0	1459119.326
184	Eleutherodactylidae	Eleutherodactylus	cystignathoides	1	US: Louisiana	0	26.11	-97.6	31.24	-92.14	92139.58	9	16	5	0	0	Unknown	0	0	779427.6235
185	Eleutherodactylidae	Eleutherodactylus	cystignathoides	1	US: Texas	0.006031746	26.11	-97.6	31.97	-99.9	92139.58	9	16	5	1	1	0	0	0	686894.3822
186	Hylidae	Acris	crepitans	0	US: Colorado	0.348052592	36.22	-93.28	39.55	-105.78	3077130.56	9	20	248	0	0	Unknown	1	0	1158320.135
189	Hylidae	Hyla	arborea	0	Great Britain	0.799874922	38.71	20.63	55.38	-3.44	4525706.77	19	42.5	200	0	1	1	1	1	2577667.584
190	Hylidae	Hyla	arborea	0	Malta	1	38.71	20.63	35.94	14.38	4525706.77	19	42.5	200	0	0	1	1	1	632639.863
191	Hylidae	Hyla	arborea	0	Russia	0.069987048	38.71	20.63	60.6	105.3	4525706.77	19	42.5	200	0	0	Unknown	1	0	6077128.455
193	Hylidae	Hyla	cinerea	1	Puerto Rico	0.161290323	31.51	-86.25	18.22	-66.59	1209842.81	3	37	478	0	0	0	1	1	2465164.295
194	Hylidae	Hyla	cinerea	0	US: Kansas	0.829553265	31.51	-86.25	39.01	-98.48	1209842.81	3	37	478	0	0	0	1	0	1387075.684
195	Hylidae	Hyla	cinerea	0	US: Massachusetts	0.061459667	31.51	-86.25	42.41	-71.38	1209842.81	3	37	478	0	0	0	1	0	1788263.244
196	Hylidae	Hyla	cinerea	1	US: Missouri	0.317473509	31.51	-86.25	37.96	-91.83	1209842.81	3	37	478	1	0	Unknown	1	0	878512.5322
197	Hylidae	Hyla	cinerea	1	US: Texas	0.375368887	31.51	-86.25	31.97	-99.9	1209842.81	3	37	478	1	1	0	1	0	1293256.339
199	Hylidae	Hyla	japonica	1	Japan: Izu Islands	0	41.13	126.18	33.43	129.7	3534256.14	19	26	340	1	0	Unknown	1	1	908977.5427
200	Hylidae	Hyla	japonica	0	Russia	0.042676371	41.13	126.18	60.6	105.3	3534256.14	19	26	340	0	0	Unknown	1	0	2592043.42
201	Hylidae	Hyla	meridionalis	1	Balearic Islands	1	37.89	4.78	39.53	2.86	293547.69	9	50	800	0	0	Unknown	1	1	246863.4588
202	Hylidae	Hyla	meridionalis	0	Belgium	0.86286732	37.89	4.78	50.5	4.47	293547.69	9	50	800	1	0	1	1	0	1401218.733
203	Hylidae	Hyla	meridionalis	1	Canary Islands	1	37.89	4.78	28.29	-16.63	293547.69	9	50	800	0	0	Unknown	1	1	2256704.309
204	Hylidae	Hyla	meridionalis	1	France	0.843732945	37.89	4.78	46.22	2.21	293547.69	9	50	800	1	0	1	1	0	949075.0035
205	Hylidae	Hyla	meridionalis	0	Germany	0.44033955	37.89	4.78	51.17	10.45	293547.69	9	50	800	1	0	0	1	0	1541645.149
206	Hylidae	Hyla	meridionalis	0	Great Britain	0.143001823	37.89	4.78	55.38	-3.44	293547.69	9	50	800	0	1	1	1	1	2040019.362
207	Hylidae	Hyla	meridionalis	1	Madeira	0.925925926	37.89	4.78	32.76	-16.96	293547.69	9	50	800	0	0	Unknown	1	1	2051418.056
208	Hylidae	Hyla	meridionalis	1	Spain	0.848245125	37.89	4.78	40.46	-3.75	293547.69	9	50	800	1	1	1	1	0	789794.9966
209	Hylidae	Hyla	squirrella	1	Bahamas	0.84	30.16	-83.34	25.03	-77.4	788226.13	10	22	940	0	0	Unknown	1	1	816165.838
214	Hylidae	Litoria	aurea	1	Loyalty Islands	1	-33.99	150.74	-21	167	126166.4	14	57	3000	0	0	Unknown	1	1	2151614.939
215	Hylidae	Litoria	aurea	1	New Caledonia	0.996987952	-33.99	150.74	-20.9	165.62	126166.4	14	57	3000	0	0	0	1	1	2061054.007
216	Hylidae	Litoria	aurea	1	New Zealand	0.354228644	-33.99	150.74	-40.9	174.89	126166.4	14	57	3000	0	0	1	1	1	2261425.162
217	Hylidae	Litoria	aurea	0	US: Hawaii	0.083870968	-33.99	150.74	19.9	-155.58	126166.4	14	57	3000	0	0	1	1	1	8240648.099
218	Hylidae	Litoria	aurea	1	Vanuatu	0.409340659	-33.99	150.74	-15.38	166.96	126166.4	14	57	3000	0	0	1	1	1	2627149.766
219	Hylidae	Litoria	aurea	1	Wallis Island	1	-33.99	150.74	-13.3	-176.2	126166.4	14	57	3000	0	0	1	1	1	4047144.666
220	Hylidae	Litoria	bicolor	0	Australia	0.846356271	-12.18	136.78	-25.27	133.77	827931.77	9	23	10	1	1	0	1	0	1482844.044
221	Hylidae	Litoria	caerulea	0	Australia	0.984622062	-20.73	139.5	-25.27	133.77	3527005.72	13	100	200	1	1	0	1	0	772427.4058
222	Hylidae	Litoria	caerulea	0	Australia: Norfolk Island	0	-20.73	139.5	-29.04	167.95	3527005.72	13	100	200	0	1	0	1	1	3008828.044
223	Hylidae	Litoria	caerulea	0	New Zealand	0.213678845	-20.73	139.5	-40.9	174.89	3527005.72	13	100	200	0	1	1	1	1	4014710.699
227	Hylidae	Litoria	ewingii	0	Australia	0.765251792	-37.74	145.22	-25.27	133.77	345222.02	16	30	500	1	0	0	1	0	1755911.041
228	Hylidae	Litoria	ewingii	1	Australia: Lord Howe Island	0	-37.74	145.22	-31.56	159.08	345222.02	16	30	500	0	0	0	1	1	1441379.503
229	Hylidae	Litoria	ewingii	0	Great Britain	1	-37.74	145.22	55.38	-3.44	345222.02	16	30	500	0	0	1	1	1	16955540.1
230	Hylidae	Litoria	ewingii	1	New Zealand	0.744052676	-37.74	145.22	-40.9	174.89	345222.02	16	30	500	0	0	1	1	1	2569825.849
231	Hylidae	Litoria	fallax	0	Australia	0.349943231	-24.82	151.7	-25.27	133.77	509222.84	9	25	307	1	1	0	1	0	1808493.915
232	Hylidae	Litoria	fallax	0	CNMI	0.771428571	-24.82	151.7	17.33	145.38	509222.84	9	25	307	0	0	Unknown	1	1	4712872.87
233	Hylidae	Litoria	fallax	1	Guam	1	-24.82	151.7	13.44	144.79	509222.84	9	25	307	0	0	Unknown	1	1	4298321.299
234	Hylidae	Litoria	gracilenta	0	Australia	0.639361557	-22	148.05	-25.27	133.77	317216.35	10	45	200	1	1	0	1	0	1500345.13
235	Hylidae	Litoria	gracilenta	0	New Zealand	0.206457094	-22	148.05	-40.9	174.89	317216.35	10	45	200	0	1	0	1	1	3277208.577
236	Hylidae	Litoria	infrafrenata	0	Australia	0.38479031	-4.96	138.16	-25.27	133.77	883757.21	22	100	500	1	1	0	1	0	2295587.552
237	Hylidae	Litoria	infrafrenata	0	Indonesia: Java	0.880558428	-4.96	138.16	-7.61	110.71	883757.21	22	100	500	1	0	0	1	1	3050647.728
239	Hylidae	Litoria	raniformis	1	New Zealand	0.398640034	-37.81	144.96	-40.9	174.89	458883.67	15	79.5	1698	0	1	1	1	1	2589407.325
241	Hylidae	Litoria	rothii	0	New Zealand	0	-15.47	141.73	-40.9	174.89	1120451.23	12	50	504	0	0	0	1	1	4259875.462
242	Hylidae	Litoria	rubella	0	Australia	0.967194991	-23.63	132.73	-25.27	133.77	4076238.37	18	35	40	1	1	0	1	0	209397.4241
243	Hylidae	Litoria	verreauxii	0	Australia	0.252945836	-33.81	150.02	-25.27	133.77	232296.42	14	30	500	1	0	0	1	0	1833933.926
245	Hylidae	Osteopilus	septentrionalis	1	Anguilla	1	21.38	-77.98	18.22	-63.06	134986.24	28	42	130	0	1	Unknown	1	1	1601075.435
246	Hylidae	Osteopilus	septentrionalis	1	Antigua	1	21.38	-77.98	17.11	-61.83	134986.24	28	42	130	0	0	Unknown	1	1	1761297.73
247	Hylidae	Osteopilus	septentrionalis	1	Bahamas: Great Inagua	1	21.38	-77.98	21.07	-73.32	134986.24	28	42	130	0	0	Unknown	1	1	484853.0862
248	Hylidae	Osteopilus	septentrionalis	1	Bonaire	0	21.38	-77.98	-68.26	12.2	134986.24	28	42	130	0	0	Unknown	1	1	12200061.03
249	Hylidae	Osteopilus	septentrionalis	1	British Virgin Islands	1	21.38	-77.98	18.42	-64.64	134986.24	28	42	130	0	1	0	1	1	1434106.058
250	Hylidae	Osteopilus	septentrionalis	0	Canada: Ontario	0	21.38	-77.98	51.25	-85.32	134986.24	28	42	130	0	1	0	1	0	3375620.71
251	Hylidae	Osteopilus	septentrionalis	1	Costa Rica	0.004854369	21.38	-77.98	9.75	83.75	134986.24	28	42	130	0	0	0	1	0	16031097.54
252	Hylidae	Osteopilus	septentrionalis	0	Curaçao	1	21.38	-77.98	12.12	-68.88	134986.24	28	42	130	0	0	0	1	1	1410169.198
253	Hylidae	Osteopilus	septentrionalis	0	Dominica	0	21.38	-77.98	15.41	-61.37	134986.24	28	42	130	0	0	0	1	1	1873711.982
254	Hylidae	Osteopilus	septentrionalis	1	Nevis	0.7	21.38	-77.98	17.16	-62.58	134986.24	28	42	130	0	0	0	1	1	1683803.798
255	Hylidae	Osteopilus	septentrionalis	1	Puerto Rico	0.664383562	21.38	-77.98	18.22	-66.59	134986.24	28	42	130	0	0	Unknown	1	1	1243106.197
257	Hylidae	Osteopilus	septentrionalis	1	St. Barts	1	21.38	-77.98	17.9	-62.83	134986.24	28	42	130	0	1	0	1	1	1634052.37
258	Hylidae	Osteopilus	septentrionalis	1	St. Maarten	1	21.38	-77.98	18.1	-63.11	134986.24	28	42	130	0	0	0	1	1	1599483.196
259	Hylidae	Osteopilus	septentrionalis	1	U.S. Virgin Islands	1	21.38	-77.98	18.33	-64.9	134986.24	28	42	130	0	1	1	1	1	1410355.54
260	Hylidae	Osteopilus	septentrionalis	0	US: Colorado	0.110075999	21.38	-77.98	39.55	-105.78	134986.24	28	42	130	0	0	0	1	0	3320418.936
261	Hylidae	Osteopilus	septentrionalis	1	US: Florida	0.665149007	21.38	-77.98	27.66	-81.52	134986.24	28	42	130	0	0	0	1	0	782414.9326
264	Hylidae	Osteopilus	septentrionalis	0	US: Maryland	0	21.38	-77.98	39.05	-76.64	134986.24	28	42	130	0	1	0	1	0	1962963.109
265	Hylidae	Osteopilus	septentrionalis	0	US: Virginia	0	21.38	-77.98	37.43	-78.66	134986.24	28	42	130	0	0	0	1	0	1780173.931
266	Hylidae	Pseudacris	clarkii	0	US: Illinois	0	32.76	-96.78	40.63	-89.4	581087.31	8	20	162.5	1	0	0	1	0	1093224.678
267	Hylidae	Pseudacris	crucifer	0	Cuba	0	39.58	-83.98	21.51	-77.78	4725655.52	8	18	700	0	0	Unknown	1	1	2087663.348
268	Hylidae	Pseudacris	regilla	1	Canada: British Columbia	0.61992186	36.54	-121.84	53.73	-127.65	1805352.44	14	25	400	1	1	1	1	0	1962237.114
270	Hylidae	Pseudacris	regilla	0	Great Britain	0.987349398	36.54	-121.84	55.38	-3.44	1805352.44	14	25	400	0	0	1	1	1	8267497.135
271	Hylidae	Pseudacris	regilla	0	Guam	0	36.54	-121.84	13.44	144.79	1805352.44	14	25	400	0	1	0	1	1	9429440.986
272	Hylidae	Pseudacris	regilla	1	US: Alaska	0.116813151	36.54	-121.84	63.59	154.5	1805352.44	14	25	400	0	0	1	1	0	6136364.6
273	Hylidae	Pseudacris	regilla	1	US: Arizona	1	36.54	-121.84	34.77	-112	1805352.44	14	25	400	1	1	1	1	0	911563.7695
274	Hylidae	Pseudacris	regilla	1	US: California	1	36.54	-121.84	36.78	-119.42	1805352.44	14	25	400	1	1	Unknown	1	0	217562.7771
275	Hylidae	Pseudacris	regilla	0	US: Colorado	0.672223584	36.54	-121.84	39.55	-105.78	1805352.44	14	25	400	1	1	0	1	0	1446186.974
279	Hylidae	Scinax	ruber	0	Great Britain	0	-3.11	-60.03	55.38	-3.44	6711081.09	15	31	590	0	1	0	1	1	8269736.339
281	Hylidae	Scinax	ruber	1	Puerto Rico	0.846715328	-3.11	-60.03	18.22	-66.59	6711081.09	15	31	590	0	0	Unknown	1	1	2465686.288
282	Hylidae	Scinax	ruber	1	St. Lucia	1	-3.11	-60.03	13.9	-60.98	6711081.09	15	31	590	0	0	0	1	1	1883268.615
286	Leiuperidae	Engystomops	pustulosus	1	Costa Rica	0.532451923	10.82	-85.52	9.75	83.75	774984.78	13	25	265	0	1	Unknown	1	0	17444330.2
296	Limnodynastidae	Limnodynastes	dumerii	0	New Zealand	0.473874257	-34.55	146.41	-40.9	174.89	684313.88	11	70	3900	0	0	1	1	1	2594627.283
297	Limnodynastidae	Limnodynastes	tasmaniensis	1	Australia	0.986643675	-31.82	147.74	-25.27	133.77	2215734.08	11	45	90	1	1	0	1	0	1545512.668
299	Microhylidae	Cophixalus	ornatus	0	Australia	0.026168006	17.47	145.64	-25.27	133.77	12081.16	2	16	11	1	0	0	0	0	4900223.483
300	Microhylidae	Crinia	signifera	0	Australia	0.557771033	-33.74	150.66	-25.27	133.77	894518.92	12	30	100	1	0	0	1	0	1883607.947
302	Microhylidae	Gastrophryne	carolinensis	1	Bahamas	0.851926978	32.84	-89.68	25.03	-77.4	1601325.01	12	18	152	0	0	0	1	1	1475158.338
303	Microhylidae	Gastrophryne	carolinensis	1	Cayman Islands	0	32.84	-89.68	19.51	-80.57	1601325.01	12	18	152	0	0	0	1	1	1732737.627
314	Microhylidae	Phrynomantis	bifasciatus	0	South Africa	0.011589931	-11.66	27.48	-30.56	22.94	3789143.49	14	75	600	1	0	0	1	1	2143912.451
315	Pelobatidae	Pelobates	fuscus	0	Great Britain	0.001012761	52.45	30.98	55.38	-3.44	5515093.14	17	72.5	480	0	0	Unknown	1	1	2260541.292
316	Pelobatidae	Pelobates	fuscus	0	Malta	0	52.45	30.98	35.94	14.38	5515093.14	17	72.5	480	0	0	1	1	1	2251700.958
317	Pipidae	Hymenochirus	boettegeri	0	US: Florida	0	-0.17	18.67	27.66	-81.52	1637426.08	7	35	750	0	0	0	1	0	11027750.69
319	Pipidae	Pipa	carvalhoi	1	Brazil	0.038511707	-10.91	-37.07	-14.24	-51.9	386421.02	8	32	50	1	0	Unknown	1	0	1652432.117
321	Pipidae	Xenopus	laevis	1	Ascension Island	0	-11.24	24.32	-7.95	-14.35	3904516	33	45.6	300	0	0	0	1	1	4256871.304
322	Pipidae	Xenopus	laevis	1	Chile	0.075007272	-11.24	24.32	-35.68	-71.54	3904516	33	45.6	300	0	0	Unknown	1	0	9812588.012
323	Pipidae	Xenopus	laevis	1	France	0.015194375	-11.24	24.32	46.22	2.21	3904516	33	45.6	300	0	0	0	1	0	6735961.371
325	Pipidae	Xenopus	laevis	1	Great Britain	0	-11.24	24.32	55.38	-3.44	3904516	33	45.6	300	0	1	1	1	1	7823766.026
326	Pipidae	Xenopus	laevis	1	Italy: Sicily	0	-11.24	24.32	37.4	14.66	3904516	33	45.6	300	0	0	Unknown	1	1	5477155.9
327	Pipidae	Xenopus	laevis	1	Japan: mainland	0	-11.24	24.32	36.2	138.25	3904516	33	45.6	300	0	1	Unknown	1	0	12886959.26
328	Pipidae	Xenopus	laevis	1	Mexico	0.336604222	-11.24	24.32	23.63	-102.55	3904516	33	45.6	300	0	0	Unknown	1	0	14256070.34
331	Pipidae	Xenopus	laevis	1	US: Arizona	0.057583977	-11.24	24.32	34.77	-112	3904516	33	45.6	300	0	1	1	1	0	14900219.12
332	Pipidae	Xenopus	laevis	1	US: California	0.291308326	-11.24	24.32	36.78	-119.42	3904516	33	45.6	300	0	1	0	1	0	15418649.69
333	Pipidae	Xenopus	laevis	0	US: Colorado	0	-11.24	24.32	39.55	-105.78	3904516	33	45.6	300	0	0	0	1	0	14202513.9
334	Pipidae	Xenopus	laevis	0	US: Florida	0	-11.24	24.32	27.66	-81.52	3904516	33	45.6	300	0	0	0	1	0	12139236.77
335	Pipidae	Xenopus	laevis	0	US: Massachusetts	0	-11.24	24.32	42.41	-71.38	3904516	33	45.6	300	0	0	Unknown	1	0	11310469.47
336	Pipidae	Xenopus	laevis	0	US: North Carolina	0	-11.24	24.32	35.76	-79.02	3904516	33	45.6	300	0	0	Unknown	1	0	11934442.38
337	Pipidae	Xenopus	laevis	0	US: Texas	0.194643042	-11.24	24.32	31.97	-99.9	3904516	33	45.6	300	0	0	Unknown	1	0	13887406.28
338	Pipidae	Xenopus	laevis	0	US: Virginia	0	-11.24	24.32	37.43	-78.66	3904516	33	45.6	300	0	0	0	1	0	11906212.51
339	Pipidae	Xenopus	laevis	0	US: Wisconsin	0	-11.24	24.32	43.78	-88.79	3904516	33	45.6	300	0	0	Unknown	1	0	12719892.79
340	Ptychadenidae	Ptychadena	mascarensis	0	Belgium	0	0.64	29.1	50.5	4.47	7131681.03	31	43	1079	0	1	0	1	0	5996088.063
342	Ptychadenidae	Ptychadena	mascarensis	1	Mauritius	1	0.64	29.1	28.35	57.55	7131681.03	31	43	1079	0	1	Unknown	1	1	4308988.642
343	Ptychadenidae	Ptychadena	mascarensis	1	Reunion	1	0.64	29.1	-21.12	55.32	7131681.03	31	43	1079	0	0	Unknown	1	1	3731761.449
344	Ptychadenidae	Ptychadena	mascarensis	1	Seychelles	1	0.64	29.1	-4.68	55.49	7131681.03	31	43	1079	0	0	Unknown	1	1	2992345.966
346	Pyxicephalidae	Strongylopus	grayii	1	St. Helena	0	-29.1	26.15	-15.96	-5.7	504973.56	21	64	200	0	0	1	1	1	3569039.404
347	Ranidae	Glandirana	rugosa	1	Japan: Izu Islands	0.55	34.99	135.82	33.43	129.7	526553.07	5	25	400	0	0	Unknown	1	1	589597.5246
348	Ranidae	Glandirana	rugosa	1	Japan: mainland	0.680065293	34.99	135.82	36.2	138.25	526553.07	5	25	400	0	1	Unknown	1	0	257664.235
349	Ranidae	Glandirana	rugosa	1	US: Hawaii	0.698305085	34.99	135.82	19.9	-155.58	526553.07	5	25	400	0	0	1	1	1	6855098.536
350	Ranidae	Hylarana	guentheri	1	Guam	0.66	24.99	112.84	13.44	144.79	1815182.39	17	63	2000	0	0	0	1	1	3582522.039
355	Ranidae	Lithobates	blairi	0	US: Colorado	0.508212797	36.99	-99	39.55	-105.78	1372578.25	17	47	4000	1	0	1	1	0	657232.6542
356	Ranidae	Lithobates	catesbeianus	1	Argentina	0.854199003	38.34	-88.39	-38.42	-63.62	4888627.98	23	111	5000	0	1	1	1	0	8869007.176
357	Ranidae	Lithobates	catesbeianus	0	Austria	0.822692575	38.34	-88.39	47.52	14.55	4888627.98	23	111	5000	0	0	Unknown	1	0	7824246.178
358	Ranidae	Lithobates	catesbeianus	1	Belgium	1	38.34	-88.39	50.5	4.47	4888627.98	23	111	5000	0	1	0	1	0	7024403.157
359	Ranidae	Lithobates	catesbeianus	1	Brazil	0.806628094	38.34	-88.39	-14.24	-51.9	4888627.98	23	111	5000	1	1	1	1	0	6952260.159
360	Ranidae	Lithobates	catesbeianus	1	Canada: British Columbia	0.797217688	38.34	-88.39	53.73	-127.65	4888627.98	23	111	5000	1	1	1	1	0	3425485.512
362	Ranidae	Lithobates	catesbeianus	1	Chile	0.620699223	38.34	-88.39	-35.68	-71.54	4888627.98	23	111	5000	0	0	1	1	0	8376444.245
363	Ranidae	Lithobates	catesbeianus	1	China	0.521386963	38.34	-88.39	35.86	104.2	4888627.98	23	111	5000	0	1	1	1	0	11686955.71
364	Ranidae	Lithobates	catesbeianus	1	Colombia	0.575219131	38.34	-88.39	4.57	-74.29	4888627.98	23	111	5000	1	0	1	1	0	4003011.809
365	Ranidae	Lithobates	catesbeianus	1	Cuba	1	38.34	-88.39	21.51	-77.78	4888627.98	23	111	5000	0	0	1	1	1	2124036.098
366	Ranidae	Lithobates	catesbeianus	0	Denmark	1	38.34	-88.39	56.26	9.5	4888627.98	23	111	5000	0	1	0	1	0	7008263.549
367	Ranidae	Lithobates	catesbeianus	1	Dominican Republic	0.976676385	38.34	-88.39	-70.16	18.74	4888627.98	23	111	5000	0	0	1	1	1	14596150.46
368	Ranidae	Lithobates	catesbeianus	1	Ecuador	0.698710019	38.34	-88.39	-1.83	-78.18	4888627.98	23	111	5000	1	0	1	1	0	4569009.256
369	Ranidae	Lithobates	catesbeianus	1	France	0.990823952	38.34	-88.39	46.22	2.21	4888627.98	23	111	5000	0	1	1	1	0	7106754.193
370	Ranidae	Lithobates	catesbeianus	1	Germany	0.9990902	38.34	-88.39	51.17	10.45	4888627.98	23	111	5000	0	1	1	1	0	7350843.353
371	Ranidae	Lithobates	catesbeianus	0	Great Britain	0.973651961	38.34	-88.39	55.38	-3.44	4888627.98	23	111	5000	0	1	1	1	1	6315032.469
372	Ranidae	Lithobates	catesbeianus	1	Greece: Crete	1	38.34	-88.39	35.24	24.81	4888627.98	23	111	5000	0	0	1	1	1	9353935.794
373	Ranidae	Lithobates	catesbeianus	1	Guyana	0.624169702	38.34	-88.39	4.86	-58.93	4888627.98	23	111	5000	0	0	Unknown	1	1	4756349.912
374	Ranidae	Lithobates	catesbeianus	1	Haiti	0.988584475	38.34	-88.39	18.97	-72.29	4888627.98	23	111	5000	0	0	1	1	1	2652152.745
375	Ranidae	Lithobates	catesbeianus	1	Indonesia	0.886354062	38.34	-88.39	-0.79	113.92	4888627.98	23	111	5000	0	0	1	1	1	15267786.82
376	Ranidae	Lithobates	catesbeianus	1	Israel	1	38.34	-88.39	31.04	34.85	4888627.98	23	111	5000	0	0	Unknown	1	0	10337290.43
377	Ranidae	Lithobates	catesbeianus	1	Italy	0.937589908	38.34	-88.39	41.87	12.57	4888627.98	23	111	5000	0	1	1	1	0	8065489.278
378	Ranidae	Lithobates	catesbeianus	1	Jamaica	0.946745562	38.34	-88.39	18.11	-77.3	4888627.98	23	111	5000	0	1	1	1	1	2486857.879
379	Ranidae	Lithobates	catesbeianus	1	Japan: Izu Islands	0.631578947	38.34	-88.39	33.43	129.7	4888627.98	23	111	5000	0	0	1	1	1	11140479.94
380	Ranidae	Lithobates	catesbeianus	1	Japan: mainland	0.940169917	38.34	-88.39	36.2	138.25	4888627.98	23	111	5000	0	1	1	1	0	10464687.93
381	Ranidae	Lithobates	catesbeianus	1	Japan: Ogasawara Islands	1	38.34	-88.39	27.09	142.19	4888627.98	23	111	5000	0	0	Unknown	1	1	11057408.76
382	Ranidae	Lithobates	catesbeianus	1	Japan: Ryukyu Islands	0.539170507	38.34	-88.39	26.5	128	4888627.98	23	111	5000	0	1	1	1	1	11891146.63
384	Ranidae	Lithobates	catesbeianus	1	Mexico	0.929368764	38.34	-88.39	23.63	-102.55	4888627.98	23	111	5000	1	1	1	1	0	2112548.154
385	Ranidae	Lithobates	catesbeianus	1	Namibia	0.988558163	38.34	-88.39	-22.96	18.49	4888627.98	23	111	5000	0	0	Unknown	1	0	12989861.75
386	Ranidae	Lithobates	catesbeianus	0	Netherlands	1	38.34	-88.39	52.13	5.29	4888627.98	23	111	5000	0	1	0	1	0	6988442.436
387	Ranidae	Lithobates	catesbeianus	1	Peru	0.756460284	38.34	-88.39	-9.19	-75.02	4888627.98	23	111	5000	1	0	Unknown	1	0	5441066.847
388	Ranidae	Lithobates	catesbeianus	1	Puerto Rico	0.973856209	38.34	-88.39	18.22	-66.59	4888627.98	23	111	5000	0	0	1	1	1	3072657.871
389	Ranidae	Lithobates	catesbeianus	1	Russia	0.515377734	38.34	-88.39	60.6	105.3	4888627.98	23	111	5000	0	0	Unknown	1	0	8966269.319
391	Ranidae	Lithobates	catesbeianus	1	South Korea	0.913181578	38.34	-88.39	35.91	127.77	4888627.98	23	111	5000	0	0	Unknown	1	0	10983765.27
392	Ranidae	Lithobates	catesbeianus	0	Spain	1	38.34	-88.39	40.46	-3.75	4888627.98	23	111	5000	0	1	1	1	0	6990882.544
393	Ranidae	Lithobates	catesbeianus	1	Sri Lanka	0.468571429	38.34	-88.39	7.87	80.77	4888627.98	23	111	5000	0	0	Unknown	1	1	14766903.69
394	Ranidae	Lithobates	catesbeianus	1	Tadjikistan	0.631909293	38.34	-88.39	38.86	71.28	4888627.98	23	111	5000	0	0	Unknown	1	0	11207288.8
395	Ranidae	Lithobates	catesbeianus	1	Taiwan	0.260456274	38.34	-88.39	23.7	120.96	4888627.98	23	111	5000	0	1	1	1	1	12487749.2
396	Ranidae	Lithobates	catesbeianus	1	US: Arizona	1	38.34	-88.39	34.77	-112	4888627.98	23	111	5000	1	0	Unknown	1	0	2143686.228
397	Ranidae	Lithobates	catesbeianus	1	US: California	0.998031065	38.34	-88.39	36.78	-119.42	4888627.98	23	111	5000	0	1	1	1	0	2733524.583
398	Ranidae	Lithobates	catesbeianus	1	US: Colorado	0.997797357	38.34	-88.39	39.55	-105.78	4888627.98	23	111	5000	1	1	1	1	0	1510495.506
399	Ranidae	Lithobates	catesbeianus	1	US: Hawaii	0.966101695	38.34	-88.39	19.9	-155.58	4888627.98	23	111	5000	0	1	1	1	1	6702163.95
400	Ranidae	Lithobates	catesbeianus	1	US: Idaho	0.969363332	38.34	-88.39	44.07	-114.74	4888627.98	23	111	5000	1	0	Unknown	1	0	2288018.801
401	Ranidae	Lithobates	catesbeianus	1	US: Iowa	1	38.34	-88.39	41.88	-93.1	4888627.98	23	111	5000	1	0	1	1	0	561039.3816
402	Ranidae	Lithobates	catesbeianus	1	US: Kansas	1	38.34	-88.39	39.01	-98.48	4888627.98	23	111	5000	1	0	Unknown	1	0	880028.6817
403	Ranidae	Lithobates	catesbeianus	0	US: Massachusetts	1	38.34	-88.39	42.41	-71.38	4888627.98	23	111	5000	1	1	Unknown	1	0	1509858.111
404	Ranidae	Lithobates	catesbeianus	1	US: Minnesota	1	38.34	-88.39	46.73	-94.69	4888627.98	23	111	5000	1	0	Unknown	1	0	1064505.085
405	Ranidae	Lithobates	catesbeianus	1	US: Montana	0.986571393	38.34	-88.39	46.88	-110.36	4888627.98	23	111	5000	1	0	Unknown	1	0	2026648.833
406	Ranidae	Lithobates	catesbeianus	1	US: Nebraska	1	38.34	-88.39	41.49	-99.9	4888627.98	23	111	5000	1	0	1	1	0	1042695.38
407	Ranidae	Lithobates	catesbeianus	1	US: Nevada	0.996760842	38.34	-88.39	38.8	-116.42	4888627.98	23	111	5000	1	1	Unknown	1	0	2432980.658
408	Ranidae	Lithobates	catesbeianus	1	US: New Mexico	1	38.34	-88.39	34.97	-105.03	4888627.98	23	111	5000	1	0	Unknown	1	0	1531024.033
409	Ranidae	Lithobates	catesbeianus	0	US: North Dakota	1	38.34	-88.39	47.55	-101	4888627.98	23	111	5000	1	0	Unknown	1	0	1446975.03
410	Ranidae	Lithobates	catesbeianus	1	US: Oklahoma	1	38.34	-88.39	35	-97.09	4888627.98	23	111	5000	1	0	Unknown	1	0	860329.3554
411	Ranidae	Lithobates	catesbeianus	1	US: Oregon	0.998037505	38.34	-88.39	43.8	-120.55	4888627.98	23	111	5000	1	0	Unknown	1	0	2750914.3
412	Ranidae	Lithobates	catesbeianus	1	US: South Dakota	1	38.34	-88.39	43.7	-99.9	4888627.98	23	111	5000	1	0	Unknown	1	0	1134174.441
413	Ranidae	Lithobates	catesbeianus	1	US: Texas	0.998515423	38.34	-88.39	31.97	-99.9	4888627.98	23	111	5000	1	1	1	1	0	1262327.405
414	Ranidae	Lithobates	catesbeianus	1	US: Utah	1	38.34	-88.39	39.32	-111.09	4888627.98	23	111	5000	1	0	Unknown	1	0	1968236.155
415	Ranidae	Lithobates	catesbeianus	1	US: Washington	0.967011996	38.34	-88.39	38.9	-77.04	4888627.98	23	111	5000	1	1	1	1	0	989054.9046
416	Ranidae	Lithobates	catesbeianus	1	US: Wyoming	0.946555528	38.34	-88.39	43.19	-106.82	4888627.98	23	111	5000	1	1	Unknown	1	0	1641831.972
417	Ranidae	Lithobates	catesbeianus	1	Venezuela	0.525687098	38.34	-88.39	6.42	-66.59	4888627.98	23	111	5000	1	0	Unknown	1	0	4162289.477
419	Ranidae	Lithobates	calamitans	1	Canada: British Columbia	0.052040758	39.53	-81.94	53.73	-127.65	4364569.94	18	52	1000	1	1	0	1	0	3757299.631
420	Ranidae	Lithobates	calamitans	1	Canada: Newfoundland	0.696449408	39.53	-81.94	53.14	-57.66	4364569.94	18	52	1000	1	1	1	1	0	2383698.399
421	Ranidae	Lithobates	calamitans	0	Netherlands	0.063227953	39.53	-81.94	52.13	5.29	4364569.94	18	52	1000	0	0	Unknown	1	0	6500373.899
423	Ranidae	Lithobates	calamitans	1	US: Iowa	1	39.53	-81.94	41.88	-93.1	4364569.94	18	52	1000	1	0	Unknown	1	0	977078.2089
425	Ranidae	Lithobates	calamitans	1	US: Utah	0.025125628	39.53	-81.94	39.32	-111.09	4364569.94	18	52	1000	1	0	0	1	0	2498348.921
426	Ranidae	Lithobates	calamitans	1	US: Washington	0.243920973	39.53	-81.94	38.9	-77.04	4364569.94	18	52	1000	1	0	Unknown	1	0	428200.5905
427	Ranidae	Lithobates	grylio	1	Bahamas	0.021097046	29.6	-82.17	25.03	-77.4	527945.3	9	82	8000	0	1	1	1	1	691935.1127
429	Ranidae	Lithobates	grylio	1	Puerto Rico	0	29.6	-82.17	18.22	-66.59	527945.3	9	82	8000	0	0	Unknown	1	1	2022049.608
430	Ranidae	Lithobates	pipiens	1	Canada: Anticosti Island	1	42.79	-99.24	49.55	-62.96	7546525.73	19	50	645	0	0	1	1	1	2869242.558
432	Ranidae	Lithobates	pipiens	1	Canada: Vancouver Island	0.670498084	42.79	-99.24	49.38	-124.5	7546525.73	19	50	645	0	0	1	1	1	2073609.719
433	Ranidae	Lithobates	pipiens	0	Germany	0.999628483	42.79	-99.24	51.17	10.45	7546525.73	19	50	645	0	1	Unknown	1	0	7584798.746
434	Ranidae	Lithobates	pipiens	0	Great Britain	0.885197562	42.79	-99.24	55.38	-3.44	7546525.73	19	50	645	0	0	Unknown	1	1	6564555.597
435	Ranidae	Lithobates	pipiens	1	South Korea	0.363872983	42.79	-99.24	35.91	127.77	7546525.73	19	50	645	0	0	Unknown	1	0	10073683.27
436	Ranidae	Lithobates	pipiens	0	U.S. Virgin Islands	1	42.79	-99.24	18.33	-64.9	7546525.73	19	50	645	0	0	Unknown	1	1	4215779.956
437	Ranidae	Lithobates	pipiens	1	US: California	0.99396966	42.79	-99.24	36.78	-119.42	7546525.73	19	50	645	0	1	1	1	0	1846366.657
438	Ranidae	Lithobates	pipiens	0	US: Hawaii	0.590322581	42.79	-99.24	19.9	-155.58	7546525.73	19	50	645	0	0	Unknown	1	1	5803561.106
439	Ranidae	Lithobates	pipiens	0	US: Kansas	1	42.79	-99.24	39.01	-98.48	7546525.73	19	50	645	1	0	0	1	0	423753.2174
440	Ranidae	Lithobates	pipiens	1	US: Massachusetts	1	42.79	-99.24	42.41	-71.38	7546525.73	19	50	645	1	1	0	1	0	2275474.46
441	Ranidae	Lithobates	pipiens	1	US: Nevada	1	42.79	-99.24	38.8	-116.42	7546525.73	19	50	645	1	0	1	1	0	1512092.728
444	Ranidae	Lithobates	septentrionalis	1	Canada: Newfoundland	0.702278972	46	-79.08	53.14	-57.66	2518372.51	5	45	500	1	0	Unknown	1	1	1731253.029
445	Ranidae	Lithobates	sphenocephalus	1	Bahamas	0.867588933	36.16	-86.77	25.03	-77.4	1994337.73	13	51	1200	0	0	Unknown	1	1	1524154.526
446	Ranidae	Lithobates	sphenocephalus	0	US: California	0.050806376	36.16	-86.77	36.78	-119.42	1994337.73	13	51	1200	0	1	0	1	0	2912334.52
455	Ranidae	Pelophylax	bergeri	1	Great Britain	0	41.9	12.48	55.38	-3.44	196134.73	7	45	590	0	0	Unknown	1	1	1893932.868
464	Ranidae	Pelophylax	lessonae	1	Great Britain	0.435359888	49.5	18.83	55.38	-3.44	4406651.74	24	67.5	440	0	1	1	1	1	1639812.801
465	Ranidae	Pelophylax	lessonae	1	Spain	0.122013069	49.5	18.83	40.46	-3.75	4406651.74	24	67.5	440	1	0	1	1	0	2032606.883
466	Ranidae	Pelophylax	nigromaculatus	0	Hong Kong	1	36.12	120.4	22.4	114.11	4676052.13	20	41	600	0	0	1	1	0	1637269.583
467	Ranidae	Pelophylax	nigromaculatus	1	Japan: mainland	0.469585522	36.12	120.4	36.2	138.25	4676052.13	20	41	600	1	1	Unknown	1	0	1603225.579
468	Ranidae	Pelophylax	nigromaculatus	1	Russia	0.040093561	36.12	120.4	60.6	105.3	4676052.13	20	41	600	1	0	Unknown	1	0	2925940.622
469	Ranidae	Pelophylax	nigromaculatus	1	Turkmenistan	0	36.12	120.4	38.97	59.56	4676052.13	20	41	600	1	0	0	1	0	5283497.056
470	Ranidae	Pelophylax	nigromaculatus	0	US: Hawaii	0	36.12	120.4	19.9	-155.58	4676052.13	20	41	600	0	0	Unknown	1	1	8213302.717
471	Ranidae	Pelophylax	perezi	1	Azores	0.884210526	40.9	-3.66	38.72	-27.22	788360.06	12	40	7160	0	0	1	1	1	2025417.612
472	Ranidae	Pelophylax	perezi	1	Balearic Islands	1	40.9	-3.66	39.53	2.86	788360.06	12	40	7160	0	0	Unknown	1	1	575044.5527
473	Ranidae	Pelophylax	perezi	1	Belgium	1	40.9	-3.66	50.5	4.47	788360.06	12	40	7160	1	0	Unknown	1	0	1238723.506
474	Ranidae	Pelophylax	perezi	1	Canary Islands	1	40.9	-3.66	28.29	-16.63	788360.06	12	40	7160	0	0	1	1	1	1831836.141
475	Ranidae	Pelophylax	perezi	1	Great Britain	0.886958299	40.9	-3.66	55.38	-3.44	788360.06	12	40	7160	0	1	Unknown	1	1	1609865.096
476	Ranidae	Pelophylax	perezi	1	Madeira	1	40.9	-3.66	32.76	-16.96	788360.06	12	40	7160	0	0	1	1	1	1488044.716
477	Ranidae	Pelophylax	ridibundus	1	Belgium	0.99894958	52.12	31.92	50.5	4.47	11399216.41	35	60	670	1	1	0	1	0	1909904.804
478	Ranidae	Pelophylax	ridibundus	0	Finland	0.44712235	52.12	31.92	61.92	25.75	11399216.41	35	60	670	0	1	Unknown	1	0	1151548.161
479	Ranidae	Pelophylax	ridibundus	1	France	0.952656104	52.12	31.92	46.22	2.21	11399216.41	35	60	670	1	1	1	1	0	2244591.812
480	Ranidae	Pelophylax	ridibundus	1	Great Britain	0.822351292	52.12	31.92	55.38	-3.44	11399216.41	35	60	670	0	1	1	1	1	2333529.456
481	Ranidae	Pelophylax	ridibundus	1	Italy	0.907681787	52.12	31.92	41.87	12.57	11399216.41	35	60	670	1	0	Unknown	1	0	1850385.033
482	Ranidae	Pelophylax	ridibundus	1	Kazakhstan	0.369452998	52.12	31.92	48.02	66.92	11399216.41	35	60	670	0	1	0	1	0	2520183.646
483	Ranidae	Pelophylax	ridibundus	1	Kyrgyzstan	0.334031582	52.12	31.92	41.2	74.77	11399216.41	35	60	670	0	0	0	1	0	3436683.735
484	Ranidae	Pelophylax	ridibundus	1	Russia	0.127293801	52.12	31.92	60.6	105.3	11399216.41	35	60	670	1	1	1	1	0	4383271.802
485	Ranidae	Pelophylax	ridibundus	1	Spain	0.94993895	52.12	31.92	40.46	-3.75	11399216.41	35	60	670	1	0	1	1	0	2997969.832
486	Ranidae	Pelophylax	ridibundus	1	Switzerland	0.514138817	52.12	31.92	46.82	8.23	11399216.41	35	60	670	1	1	1	1	0	1804669.949
491	Ranidae	Rana	aurora	1	US: Alaska	0.316841046	39.05	-123.47	63.59	154.5	327248.71	12	44	200	1	0	1	1	0	5824946.907
492	Ranidae	Rana	dalmatina	0	Belgium	0.998324958	45.43	12.34	50.5	4.47	3169696.71	7	75	450	1	0	Unknown	1	0	812958.6012
493	Ranidae	Rana	draytonii	1	US: California	0.411440186	35.56	-120.26	36.78	-119.42	138278.94	11	116	300	1	1	1	1	0	154920.3457
494	Ranidae	Rana	draytonii	1	US: Nevada	0.266434984	35.56	-120.26	38.8	-116.42	138278.94	11	116	300	1	1	1	1	0	495336.6288
495	Ranidae	Rana	graeca	0	Belgium	0	41.03	21.34	50.5	4.47	331498.8	6	70	200	1	0	Unknown	1	0	1675319.023
496	Ranidae	Rana	japonica	1	Japan: Izu Islands	0	37.45	127.36	33.43	129.7	352358.36	5	48	500	1	0	Unknown	1	1	493795.8979
501	Ranidae	Rana	temporaria	0	Malta	0	56.13	28.3	35.94	14.38	11990672.82	31	63	670	1	0	1	1	1	2477456.32
502	Ranidae	Rana	temporaria	0	New Zealand	0.729228174	56.13	28.3	-40.9	174.89	11990672.82	31	63	670	0	0	1	1	1	17064165.89
505	Rhacophoridae	Polypedates	leucomystax	0	Guam	1	11.56	104.92	13.44	144.79	3574829	14	79	100	0	0	0	1	1	4333654.175
506	Rhacophoridae	Polypedates	leucomystax	1	Indonesia: West Papua	0.827109036	11.56	104.92	-1.37	133.17	3574829	14	79	100	0	0	Unknown	1	1	3436337.056
507	Rhacophoridae	Polypedates	leucomystax	1	Japan: Ryukyu Islands	0	11.56	104.92	26.5	128	3574829	14	79	100	0	0	0	1	1	2929320.219
508	Rhacophoridae	Polypedates	megacephalus	1	Guam	0.933333333	28.23	112.94	13.44	144.79	1592410.22	16	40	300	0	0	0	1	1	3680144.373
